# Supplementary material for: Identification of Four Mouse FcRn Splice Variants and FcRn-Specific Vesicles
Source: Cells. 2024 Mar 29;13(7):594. doi: 10.3390/cells13070594 (PMC11012118; doi:10.3390/cells13070594)
Supplement: Supplementary file 1 [file cells-13-00594-s001.zip]

Archive with 1 entries (1 files):
- cells-2930259-supplementary.pdf
